# Supplementary material for: Bacillibactin, a Potential Bacillus-Based Antibacterial Non-Ribosomal Peptide: In Silico Studies for Targeting Common Fish Pathogens
Source: Int J Mol Sci. 2025 Jun 17;26(12):5811. doi: 10.3390/ijms26125811 (PMC12192977; doi:10.3390/ijms26125811)
Supplement: Supplementary file 1 [file ijms-26-05811-s001.zip]

Archive with 1 entries (1 files):
- ijms-3648151-supplementary.pdf
